# Supplementary material for: A Novel Strain of Bacillus cereus with a Strong Antagonistic Effect Specific to Sclerotinia and Its Genomic and Transcriptomic Analysis
Source: Microorganisms. 2024 Mar 19;12(3):611. doi: 10.3390/microorganisms12030611 (PMC10974711; doi:10.3390/microorganisms12030611)
Supplement: Supplementary file 1 [file microorganisms-12-00611-s001.zip]

Archive with 1 entries (1 files):
- microorganisms-2875709-supplementary.pdf
